# Supplementary material for: Transcriptional repression of p21 by EIF1AX promotes the proliferation of breast cancer cells
Source: Cell Prolif. 2020 Sep 14;53(10):e12903. doi: 10.1111/cpr.12903 (PMC7574879; doi:10.1111/cpr.12903)
Supplement: Supplementary file 1 — Table S1 [file CPR-53-e12903-s001.xls]

## Sheet: Table_S1
Table S1: Lists of qRT-PCR primers, ChIP-qRT-PCR primers and siRNAs used.
qRT-PCR primers
Gene	Primers	Type	Species
EIF1AX	GAGCTTCCAGAGCATGCTAAAA	F	Homo sapiens
	GGACAATCTTCAGAAAAGATGGAA	R
p21	TTTCTCTCGGCTCCCCATGT	F	Homo sapiens
	GCTGTATATTCAGCATTGTGGG	R
GAPDH	CTCTGCTCCTCCTGTTCGAC	F	Homo sapiens
	CGACCAAATCCGTTGACTCC	R
ChIP-qRT-PCR primers
Gene	Primers	Type	Species
p21-P1	GTAAACCTTAGCCTGTTACTCTGAA	F	Homo sapiens
	CATTCAATATTTCTTAAGTACCTAC	R
p21-P2	GAAAGAAGCCTGTCCTCCCC	F	Homo sapiens
	CGCTCCCATCTACCTCACAC	R
p21-P3	GCAGGAGGCAAAAGTCCTGT	F	Homo sapiens
	GTGGTTGCAGCAGCTTTGTT	R
p21-P4	GGTGTCTAGGTGCTCCAGGT	F	Homo sapiens
	GCACTCTCCAGGAGGACACA	R
p21-P5	ACCAACGCAGGCGAGGGA	F	Homo sapiens
	CCGGCTCCACAAGGAACT	R
siRNAs
Gene	siRNAs	Species
EIF1AX	GAGAACTGGTATTCAAAGA	Homo sapiens
	TGGGAAATGGACGGCTAGA
	GACGAAGCTAGAAGTCTGA
p21	GATGGAACTTCGACTTTGT	Homo sapiens
	CCTCTGGCATTAGAATTAT
	CAGGCGGTTATGAAATTCA
